# Supplementary material for: A Scoping Review to Explore the Potential Benefits of Nutrition Interventions for Latino/a Adult Cancer Survivors in the US
Source: Nutrients. 2023 Nov 29;15(23):4963. doi: 10.3390/nu15234963 (PMC10708293; doi:10.3390/nu15234963)
Supplement: Supplementary file 1 [file nutrients-15-04963-s001.zip]

Archive with 1 entries (1 files):
- nutrients-2687503-supplementary.pdf
